# Supplementary material for: Human seminal plasma stimulates the migration of CD11c+ mononuclear phagocytes to the apical side of the colonic epithelium without altering the junctional complexes in an ex vivo human intestinal model
Source: Front Immunol. 2023 Mar 22;14:1133886. doi: 10.3389/fimmu.2023.1133886 (PMC10073423; doi:10.3389/fimmu.2023.1133886)
Supplement: Supplementary file 1 [file Table_1.xlsx]

## Sheet: Foglio1
	pg/ml	pg/ml	pg/ml	pg/ml	pg/ml	pg/ml	pg/ml	pg/ml	pg/ml	pg/ml	pg/ml	pg/ml	pg/ml	pg/ml	pg/ml	pg/ml	pg/ml	pg/ml	pg/ml	pg/ml	pg/ml	pg/ml	pg/ml	pg/ml
	CCL2	CCL4	CXCL9	CXCL12	IFNy	IL-1ra	IL-4	IL-8	IL-15	TNFa	CCL3	CTACK	IP-10	GM-CSF	IL-1B	IL-2	IL-6	IL-10	IL-13	IL-17A	TGF-B1	TGF-B2	TGF-B3	CCL5
FERTILE_POOL	31999.64	464.27	5752.29	7356.84	9.01	1986.86	17.49	2724.58	50.39	3.03	1128.91	39.83	7710.72	38.3	4.09	494.39	20.05	16.78	104.18	3.49	146390	1573.65	62824.2	112.12
RANDOM_POOL	9076.81	547.53	7716.5	13436.3	9.01	2450.43	37.24	2588.86	54.85	3.78	910.37	39.96	8557.41	31.9	10.48	452.7	20.16	17.98	261.49	3.03	98703.4	2216.58	109585	292.61
HIV_POOL	4763.77	423.07	16582.6	10810.8	26.81	2144.36	11.56	2678.05	72.81	2.65	1190.71	35.3	8764.61	43.56	25.92	376.84	20.37	23.13	189.61	2.56	202030	1411.84	48680.4	482.13
